# Supplementary material for: Urinary Extracellular Vesicles as a Readily Available Biomarker Source: A Simplified Stratification Method
Source: Int J Mol Sci. 2024 Jul 23;25(15):8004. doi: 10.3390/ijms25158004 (PMC11311997; doi:10.3390/ijms25158004)
Supplement: Supplementary file 1 [file ijms-25-08004-s001.zip]

Archive with 1 entries (1 files):
- ijms-3099892-supplementary.pdf
